# Supplementary material for: Hierarchical Mechanistic Modeling of Complex Toxicity Endpoints from Public Concentration–Response Data
Source: Environ Sci Technol. 2026 Jan 13;60(3):2539–55. doi: 10.1021/acs.est.5c09326 (PMC12854766; doi:10.1021/acs.est.5c09326)
Supplement: Supplementary file 1 [file es5c09326_si_001.xlsx]

## Sheet: Table S1
Table S1. All genes with one or more associated HTS assays containing concentration-response data.
WikiPathways Gene Symbol	Protein Name	Gene ID	Number of Assays
NFE2L2	NFE2 like bZIP transcription factor 2	4780	11
PKM	pyruvate kinase M1/2	5315	10
VDR	vitamin D receptor	7421	9
ESR1	estrogen receptor 1	2099	9
MITF	melanocyte inducing transcription factor	4286	9
THRB	thyroid hormone receptor beta	7068	8
AR	androgen receptor	367	8
ESRRA	estrogen related receptor alpha	2101	8
GMNN	geminin DNA replication inhibitor	51053	8
HTT	huntingtin	3064	7
RAB9A	RAB9A, member RAS oncogene family	9367	7
ABHD5	abhydrolase domain containing 5, lysophosphatidic acid acyltransferase	51099	7
MTOR	mechanistic target of rapamycin kinase	2475	6
SMAD3	SMAD family member 3	4088	6
PPARG	peroxisome proliferator activated receptor gamma	5468	5
CASP3	caspase 3	836	5
NPC1	NPC intracellular cholesterol transporter 1	4864	5
CYP3A4	cytochrome P450 family 3 subfamily A member 4	1576	5
KMT2A	lysine methyltransferase 2A	4297	5
NFKB1	nuclear factor kappa B subunit 1	4790	5
TP53	tumor protein p53	7157	5
AICDA	activation induced cytidine deaminase	57379	5
NR3C1	nuclear receptor subfamily 3 group C member 1	2908	4
APOBEC3G	apolipoprotein B mRNA editing enzyme catalytic subunit 3G	60489	4
DRD1	dopamine receptor D1	1812	4
CASP7	caspase 7	840	4
MEN1	menin 1	4221	4
NR1H4	nuclear receptor subfamily 1 group H member 4	9971	4
BLM	BLM RecQ like helicase	641	4
TSHR	thyroid stimulating hormone receptor	7253	4
ACHE	acetylcholinesterase (Yt blood group)	43	4
IFNB1	interferon beta 1	3456	4
S	surface glycoprotein	43740568	4
HIF1A	hypoxia inducible factor 1 subunit alpha	3091	4
PPARD	peroxisome proliferator activated receptor delta	5467	3
PIN1	peptidylprolyl cis/trans isomerase, NIMA-interacting 1	5300	3
MAPT	microtubule associated protein tau	4137	3
PRKN	parkin RBR E3 ubiquitin protein ligase	5071	3
HSP90AA1	heat shock protein 90 alpha family class A member 1	3320	3
MBNL1	muscleblind like splicing regulator 1	4154	3
GLP1R	glucagon like peptide 1 receptor	2740	3
P4HB	prolyl 4-hydroxylase subunit beta	5034	3
GCKR	glucokinase regulator	2646	3
GCK	glucokinase	2645	3
CASP1	caspase 1	834	3
FEN1	flap structure-specific endonuclease 1	2237	3
RXRA	retinoid X receptor alpha	6256	3
CYP2D6	cytochrome P450 family 2 subfamily D member 6 (gene/pseudogene)	1565	3
CBFB	core-binding factor subunit beta	865	3
USP1	ubiquitin specific peptidase 1	7398	3
CLK4	CDC like kinase 4	57396	3
NR1I2	nuclear receptor subfamily 1 group I member 2	8856	3
CYP2C9	cytochrome P450 family 2 subfamily C member 9	1559	3
MDM2	MDM2 proto-oncogene	4193	3
EGFR	epidermal growth factor receptor	1956	3
ATM	ATM serine/threonine kinase	472	3
ESR2	estrogen receptor 2	2100	3
PLIN1	perilipin 1	5346	3
UBE2N	ubiquitin conjugating enzyme E2 N	7334	3
MAPK1	mitogen-activated protein kinase 1	5594	3
NCOA1	nuclear receptor coactivator 1	8648	2
NCOA3	nuclear receptor coactivator 3	8202	2
MCL1	MCL1 apoptosis regulator, BCL2 family member	4170	2
ALPL	alkaline phosphatase, biomineralization associated	249	2
KPNB1	karyopherin subunit beta 1	3837	2
NLRP3	NLR family pyrin domain containing 3	114548	2
CBX1	chromobox 1	10951	2
CFTR	CF transmembrane conductance regulator	1080	2
CREBBP	CREB binding protein	1387	2
CRHBP	corticotropin releasing hormone binding protein	1393	2
CRHR2	corticotropin releasing hormone receptor 2	1395	2
CYP2C19	cytochrome P450 family 2 subfamily C member 19	1557	2
ATXN2	ataxin 2	6311	2
FASN	fatty acid synthase	2194	2
GALK1	galactokinase 1	2584	2
KAT2A	lysine acetyltransferase 2A	2648	2
GALR3	galanin receptor 3	8484	2
GBA1	glucosylceramidase beta 1	2629	2
GLI3	GLI family zinc finger 3	2737	2
GLS	glutaminase	2744	2
GNAI1	G protein subunit alpha i1	2770	2
GPT2	glutamic--pyruvic transaminase 2	84706	2
ALDH1A1	aldehyde dehydrogenase 1 family member A1	216	2
HLA-B	major histocompatibility complex, class I, B	3106	2
FGF22	fibroblast growth factor 22	27006	2
YES1	YES proto-oncogene 1, Src family tyrosine kinase	7525	2
TRHR	thyrotropin releasing hormone receptor	7201	2
RARA	retinoic acid receptor alpha	5914	2
POLH	DNA polymerase eta	5429	2
SMAD2	SMAD family member 2	4087	2
SLC5A7	solute carrier family 5 member 7	60482	2
SUMO2	small ubiquitin like modifier 2	6613	2
TDP1	tyrosyl-DNA phosphodiesterase 1	55775	2
POLI	DNA polymerase iota	11201	2
PSIP1	PC4 and SRSF1 interacting protein 1	11168	2
PKLR	pyruvate kinase L/R	5313	2
PGR	progesterone receptor	5241	2
RAPGEF3	Rap guanine nucleotide exchange factor 3	10411	2
PRKACA	protein kinase cAMP-activated catalytic subunit alpha	5566	2
POLK	DNA polymerase kappa	51426	2
NOX1	NADPH oxidase 1	27035	2
S1PR1	sphingosine-1-phosphate receptor 1	1901	2
NR2F2	nuclear receptor subfamily 2 group F member 2	7026	2
NR1I3	nuclear receptor subfamily 1 group I member 3	9970	2
RXFP1	relaxin family peptide receptor 1	59350	2
SUMO1	small ubiquitin like modifier 1	7341	2
WRN	WRN RecQ like helicase	7486	2
AHR	aryl hydrocarbon receptor	196	2
MAPK3	mitogen-activated protein kinase 3	5595	2
CDK5R1	cyclin dependent kinase 5 regulatory subunit 1	8851	1
CASP9	caspase 9	842	1
STAT6	signal transducer and activator of transcription 6	6778	1
STAT1	signal transducer and activator of transcription 1	6772	1
CDK5	cyclin dependent kinase 5	1020	1
NOD2	nucleotide binding oligomerization domain containing 2	64127	1
SNCA	synuclein alpha	6622	1
CLK1	CDC like kinase 1	1195	1
SMPD1	sphingomyelin phosphodiesterase 1	6609	1
SLC12A5	solute carrier family 12 member 5	57468	1
CTBP1	C-terminal binding protein 1	1487	1
CTDSP1	CTD small phosphatase 1	58190	1
CXCL8	C-X-C motif chemokine ligand 8	3576	1
CYP19A1	cytochrome P450 family 19 subfamily A member 1	1588	1
S1PR4	sphingosine-1-phosphate receptor 4	8698	1
RXFP2	relaxin family peptide receptor 2	122042	1
DNMT1	DNA methyltransferase 1	1786	1
CASP6	caspase 6	839	1
TARDBP	TAR DNA binding protein	23435	1
TACC3	transforming acidic coiled-coil containing protein 3	10460	1
ALPI	alkaline phosphatase, intestinal	248	1
ABL1	ABL proto-oncogene 1, non-receptor tyrosine kinase	25	1
VCP	valosin containing protein	7415	1
ADAM17	ADAM metallopeptidase domain 17	6868	1
ADRB2	adrenoceptor beta 2	154	1
AGTR1	angiotensin II receptor type 1	185	1
UBE2V1	ubiquitin conjugating enzyme E2 V1	7335	1
UBA1	ubiquitin like modifier activating enzyme 1	7317	1
TSG101	tumor susceptibility 101	7251	1
ALOX12	arachidonate 12-lipoxygenase, 12S type	239	1
ALOX15	arachidonate 15-lipoxygenase	246	1
ALOX15B	arachidonate 15-lipoxygenase type B	247	1
ALPG	alkaline phosphatase, germ cell	251	1
APAF1	apoptotic peptidase activating factor 1	317	1
CACNA1H	calcium voltage-gated channel subunit alpha1 H	8912	1
APLNR	apelin receptor	187	1
TNF	tumor necrosis factor	7124	1
TLR9	toll like receptor 9	54106	1
ARNT	aryl hydrocarbon receptor nuclear translocator	405	1
ARSA	arylsulfatase A	410	1
ATF6	activating transcription factor 6	22926	1
ATG4B	autophagy related 4B cysteine peptidase	23192	1
TDP2	tyrosyl-DNA phosphodiesterase 2	51567	1
AURKB	aurora kinase B	9212	1
AVPR1B	arginine vasopressin receptor 1B	553	1
DRD3	dopamine receptor D3	1814	1
BRCA1	BRCA1 DNA repair associated	672	1
RORC	RAR related orphan receptor C	6097	1
RIN1	Ras and Rab interactor 1	9610	1
DUSP3	dual specificity phosphatase 3	1845	1
HPGD	15-hydroxyprostaglandin dehydrogenase	3248	1
HSPB1	heat shock protein family B (small) member 1	3315	1
HTR1A	5-hydroxytryptamine receptor 1A	3350	1
IDH1	isocitrate dehydrogenase (NADP(+)) 1	3417	1
POLB	DNA polymerase beta	5423	1
JAK2	Janus kinase 2	3717	1
JUN	Jun proto-oncogene, AP-1 transcription factor subunit	3725	1
PMP22	peripheral myelin protein 22	5376	1
KCNH2	potassium voltage-gated channel subfamily H member 2	3757	1
KEAP1	kelch like ECH associated protein 1	9817	1
KLF5	KLF transcription factor 5	688	1
XBP1	X-box binding protein 1	7494	1
PLK1	polo like kinase 1	5347	1
LHCGR	luteinizing hormone/choriogonadotropin receptor	3973	1
LMNA	lamin A/C	4000	1
PLA2G1B	phospholipase A2 group IB	5319	1
MBD2	methyl-CpG binding domain protein 2	8932	1
PABPC1	poly(A) binding protein cytoplasmic 1	26986	1
MC4R	melanocortin 4 receptor	4160	1
OPRM1	opioid receptor mu 1	4988	1
OPRD1	opioid receptor delta 1	4985	1
NSD2	nuclear receptor binding SET domain protein 2	7468	1
NR0B1	nuclear receptor subfamily 0 group B member 1	190	1
NCOR2	nuclear receptor corepressor 2	9612	1
NPY1R	neuropeptide Y receptor Y1	4886	1
HSP90AB1	heat shock protein 90 alpha family class B member 1	3326	1
HNF4A	hepatocyte nuclear factor 4 alpha	3172	1
DYRK1A	dual specificity tyrosine phosphorylation regulated kinase 1A	1859	1
HKDC1	hexokinase domain containing 1	80201	1
RIPK2	receptor interacting serine/threonine kinase 2	8767	1
EIF4G1	eukaryotic translation initiation factor 4 gamma 1	1981	1
ERG	ETS transcription factor ERG	2078	1
RGS4	regulator of G protein signaling 4	5999	1
RELA	RELA proto-oncogene, NF-kB subunit	5970	1
RAN	RAN, member RAS oncogene family	5901	1
FH	fumarate hydratase	2271	1
FPR1	formyl peptide receptor 1	2357	1
GALC	galactosylceramidase	2581	1
RAD54L	RAD54 like	8438	1
RAD52	RAD52 homolog, DNA repair protein	5893	1
GAPDH	glyceraldehyde-3-phosphate dehydrogenase	2597	1
RACGAP1	Rac GTPase activating protein 1	29127	1
PTPN5	protein tyrosine phosphatase non-receptor type 5	84867	1
PTPN22	protein tyrosine phosphatase non-receptor type 22	26191	1
GLA	galactosidase alpha	2717	1
PTPN11	protein tyrosine phosphatase non-receptor type 11	5781	1
PTGER2	prostaglandin E receptor 2	5732	1
PSMD14	proteasome 26S subunit, non-ATPase 14	10213	1
GNAS	GNAS complex locus	2778	1
PPM1D	protein phosphatase, Mg2+/Mn2+ dependent 1D	8493	1
GSK3A	glycogen synthase kinase 3 alpha	2931	1
GSK3B	glycogen synthase kinase 3 beta	2932	1
HDAC9	histone deacetylase 9	9734	1
PPARA	peroxisome proliferator activated receptor alpha	5465	1
ABCB1	ATP binding cassette subfamily B member 1	5243	1
CYP1A2	cytochrome P450 family 1 subfamily A member 2	1544	1
ORF1ab	ORF1a polyprotein;ORF1ab polyprotein	43740578	1

## Sheet: Table S2
Table S2. All statistically significant pathways associated with toxicity endpoints from pathway-toxicity correlations.
Pathway (WikiPathways ID)	Correlation	q value	Toxicity Endpoint
WP3851: TLR4 Signaling	0.197	2.75e-17	Acute
WP2884: NRF2	0.192	2.03e-16	Acute
WP5095: Proinflammatory and Profibrotic Mediators	0.141	2.5e-08	Acute
WP5050: TCA Cycle in Senescence	0.139	2.66e-08	Acute
WP2491: Diclofenac Metabolism	0.13	2.97e-07	Acute
WP3869: Cannabinoid Receptor Signaling	0.125	8.73e-07	Acute
WP4659: Gastrin Signaling	0.123	1.3e-06	Acute
WP4705: Nucleic Acid Metabolism and Immune Sensing	0.116	6.32e-06	Acute
WP5116: SARS-CoV-2 Variant B.1.1.7	0.116	6.32e-06	Acute
WP4136: Fibrin Complement Receptor 3	0.11	2.67e-05	Acute
WP5098: T-Cell Activation in SARS-CoV-2	0.107	4.06e-05	Acute
WP4788: Autosomal Recessive Osteopetrosis	0.107	4.06e-05	Acute
WP1559: Cardiac Hypertrophy miRNA Regulation	0.107	4.06e-05	Acute
WP2839: Hair Follicle Development - Organogenesis	0.107	4.06e-05	Acute
WP4479: HMGB1-Mediated Inflammation Suppression	0.107	4.06e-05	Acute
WP4562: Canonical NF-κB	0.107	4.06e-05	Acute
WP3664: Wnt/Beta-Catenin Signaling Regulation	0.107	4.28e-05	Acute
WP2406: Cardiac Progenitor Differentiation	0.107	4.28e-05	Acute
WP4236: Krebs Cycle Disorders	0.106	4.28e-05	Acute
WP4595: Urea Cycle	0.106	4.28e-05	Acute
WP78: TCA Cycle	0.106	4.28e-05	Acute
WP3931: Embryonic Stem Cell Pluripotency	0.106	4.58e-05	Acute
WP2882: Nuclear Receptors Meta	0.106	4.63e-05	Acute
WP3849: MAPK and NF-κB Signaling Inhibited by Yersinia	0.105	5.31e-05	Acute
WP4545: Oxysterol	0.303	0.00135	Maternal
WP1992: miRNA and Adipocytes	0.271	0.00511	Maternal
WP4659: Gastrin Signaling	0.27	0.00516	Maternal
WP2064: Neural Crest Differentiation	0.261	0.00726	Maternal
WP3915: Angiopoietin-Like Protein 8 Regulatory	0.253	0.0104	Maternal
WP5202: Alstrom Syndrome	0.25	0.012	Maternal
WP5394: UDP-Derived Sugars Synthesis	0.244	0.0156	Maternal
WP2795: Cardiac Hypertrophy	0.232	0.0222	Maternal
WP5046: NAD Metabolism in Senescence	0.232	0.0225	Maternal
WP2431: Spinal Cord Injury	0.228	0.0253	Maternal
WP4747: Netrin-UNC5B Signaling	0.224	0.0283	Maternal
WP5117: Cohesin Complex - Cornelia de Lange Syndrome	0.223	0.0293	Maternal
WP712: Estrogen Signaling	0.222	0.0306	Maternal
WP4725: Sphingolipid Metabolism	0.22	0.0315	Maternal
WP2456: HIF1A and PPARG in Cardiac Hypertrophy	0.219	0.033	Maternal
WP3672: lncRNA-Mediated Mechanisms of Therapeutic Resistance	0.217	0.0351	Maternal
WP5049: Glycolysis in Senescence	0.215	0.0367	Maternal
WP3959: DNA Damage Response via ATM	0.214	0.0377	Maternal
WP481: Insulin Signaling	0.214	0.0377	Maternal
WP2113: Type III Interferon Signaling	0.213	0.0391	Maternal
WP5222: 2q13 Copy Number Variation Syndrome	0.213	0.0391	Maternal
WP465: Tryptophan Metabolism	0.213	0.0391	Maternal
WP4880: Host-Pathogen Interaction of Human Coronaviruses - Interferon Induction	0.212	0.0413	Maternal
WP4496: Signal Transduction Through IL1R	0.206	0.0493	Maternal
WP5117: Cohesin Complex - Cornelia de Lange Syndrome	0.313	0.000281	Developmental
WP4880: Host-Pathogen Interaction of Human Coronaviruses - Interferon Induction	0.302	0.000534	Developmental
WP3915: Angiopoietin-Like Protein 8 Regulatory	0.286	0.00117	Developmental
WP4725: Sphingolipid Metabolism	0.284	0.00125	Developmental
WP4549: Fragile X Syndrome	0.282	0.00142	Developmental
WP4659: Gastrin Signaling	0.263	0.00359	Developmental
WP4917: Proximal Tubule Transport	0.262	0.00361	Developmental
WP5396: Enterohepatic Circulation of Bile Acids	0.262	0.00361	Developmental
WP5176: Disorders of Bile Acid Synthesis and Biliary Transport	0.262	0.00361	Developmental
WP1992: miRNA and Adipocytes	0.261	0.00373	Developmental
WP465: Tryptophan Metabolism	0.259	0.00402	Developmental
WP2113: Type III Interferon Signaling	0.259	0.00402	Developmental
WP5222: 2q13 Copy Number Variation Syndrome	0.259	0.00402	Developmental
WP254: Apoptosis	0.257	0.00445	Developmental
WP4545: Oxysterol	0.256	0.00467	Developmental
WP3672: lncRNA-Mediated Mechanisms of Therapeutic Resistance	0.238	0.00999	Developmental
WP2840: Hair Follicle Development - Cytodifferentiation	0.233	0.0123	Developmental
WP3982: miRNA Regulation of p53	0.227	0.0159	Developmental
WP4767: FGFR3 Signaling	0.226	0.0165	Developmental
WP3959: DNA Damage Response via ATM	0.223	0.0186	Developmental
WP5394: UDP-Derived Sugars Synthesis	0.22	0.0201	Developmental
WP186: Homologous Recombination	0.216	0.0233	Developmental
WP712: Estrogen Signaling	0.212	0.0262	Developmental
WP4566: Translation Inhibition in Activated PDGFRA Cells	0.211	0.0274	Developmental
WP5049: Glycolysis in Senescence	0.21	0.0275	Developmental
WP5202: Alstrom Syndrome	0.207	0.0304	Developmental
WP314: Fas Ligand	0.206	0.0308	Developmental
WP4341: Non-Genomic Actions of 1,25-Dihydroxyvitamin D3	0.206	0.0315	Developmental
WP176: Folate Metabolism	0.205	0.032	Developmental
WP289: Myometrial Relaxation and Contraction	0.192	0.0493	Developmental
WP5402: 10q22q23 Copy Number Variation	0.192	0.0493	Developmental
WP2873: Aryl Hydrocarbon Receptor Signaling	0.089	0.00144	Human Hepatotoxicity
WP4249: Hedgehog Signaling	0.069	0.00752	Human Hepatotoxicity
WP2012: miRNA in Muscle Cell Differentiation	0.063	0.0253	Human Hepatotoxicity
WP2436: Dopamine Metabolism	0.063	0.0253	Human Hepatotoxicity
WP3298: Melatonin Metabolism	0.062	0.0367	Human Hepatotoxicity
WP4754: IL18 Signaling	0.047	0.0429	Human Hepatotoxicity
WP268: Notch Signaling	0.04	0.0298	Human Hepatotoxicity
WP2640: Aripiprazole Metabolism	0.137	2.32e-08	Preclinical Hepatotoxicity
WP1604: Codeine and Morphine Metabolism	0.135	2.66e-08	Preclinical Hepatotoxicity
WP3893: Development and Heterogeneity of the ILC family	0.11	5.1e-06	Preclinical Hepatotoxicity
WP2880: Glucocorticoid Receptor Pathway	0.108	1.14e-05	Preclinical Hepatotoxicity
WP5273: Intestinal Microbiome Effect on Vitamin K Antagonists	0.1	4.8e-05	Preclinical Hepatotoxicity
WP4545: Oxysterol	0.094	0.00015	Preclinical Hepatotoxicity
WP4262: Breast Cancer	0.089	0.000649	Preclinical Hepatotoxicity
WP5130: Th17 Cell Differentiation	0.085	0.000534	Preclinical Hepatotoxicity
WP2878: PPAR-Alpha Signaling	0.083	0.000143	Preclinical Hepatotoxicity
WP2289: Drug-Induced Bile Acid Metabolism	0.082	0.00101	Preclinical Hepatotoxicity
WP2873: Aryl Hydrocarbon Receptor Signaling	0.079	0.00242	Preclinical Hepatotoxicity
WP5044: Kynurenine and Cell Senescence	0.075	0.00301	Preclinical Hepatotoxicity
WP5269: Genetic Causes of Porto-Sinusoidal Vascular Disease	0.074	0.00244	Preclinical Hepatotoxicity
WP206: Fatty Acid Omega-Oxidation	0.073	0.00886	Preclinical Hepatotoxicity
WP5235: Estradiol Regulation in Porto-Sinusoidal Vascular Disease	0.07	0.00289	Preclinical Hepatotoxicity
WP5345: 1p36 Copy Number Variation Syndrome	0.07	0.00289	Preclinical Hepatotoxicity
WP5199: PtdIns(4,5)P2 in Cytokinesis	0.069	0.0012	Preclinical Hepatotoxicity
WP1992: miRNA and Adipocytes	0.068	0.0039	Preclinical Hepatotoxicity
WP3414: Initiation of transcription and translation elongation at the HIV-1 LTR	0.065	0.00726	Preclinical Hepatotoxicity
WP4707: Aspirin and miRNAs	0.062	0.0144	Preclinical Hepatotoxicity
WP5351: Kleefstra Syndrome	0.06	0.0273	Preclinical Hepatotoxicity
WP2884: NRF2	0.059	0.0186	Preclinical Hepatotoxicity
WP2011: SREBF and miR-33 in Cholesterol and Lipid Homeostasis	0.057	0.0315	Preclinical Hepatotoxicity
WP4288: MTHFR Deficiency	0.056	0.012	Preclinical Hepatotoxicity
WP3982: miRNA Regulation of p53	0.056	0.0253	Preclinical Hepatotoxicity
WP5408: 15q25 Copy Number Variation	0.055	0.0196	Preclinical Hepatotoxicity
WP5094: Orexin Receptor Pathway	0.055	0.0308	Preclinical Hepatotoxicity
WP2036: TNF-Related Weak Inducer of Apoptosis (TWEAK) Signaling	0.055	0.0171	Preclinical Hepatotoxicity
WP712: Estrogen Signaling	0.054	0.039	Preclinical Hepatotoxicity
WP5236: Markers of Kidney Cell Lineage	0.054	0.0435	Preclinical Hepatotoxicity
WP4341: Non-Genomic Actions of 1,25-Dihydroxyvitamin D3	0.053	0.0243	Preclinical Hepatotoxicity
WP619: Type II Interferon Signaling	0.053	0.0282	Preclinical Hepatotoxicity
WP2858: Ectoderm Differentiation	0.049	0.049	Preclinical Hepatotoxicity
WP236: Adipogenesis	0.049	0.0345	Preclinical Hepatotoxicity
WP4157: GABA Metabolism (aka GHB)	0.049	0.0206	Preclinical Hepatotoxicity
WP5213: Amino Acid Metabolism in Triple-Negative Breast Cancer Cells	0.049	0.0206	Preclinical Hepatotoxicity
WP5115: Network Map of SARS-CoV-2 Signaling	0.048	0.0373	Preclinical Hepatotoxicity
WP2338: miRNA Biogenesis	0.048	0.0406	Preclinical Hepatotoxicity
WP4912: SARS Coronavirus and Innate Immunity	0.046	0.0312	Preclinical Hepatotoxicity
WP3584: MECP2 and Associated Rett Syndrome	0.037	0.0337	Preclinical Hepatotoxicity
WP2877: Vitamin D Receptor	0.037	0.0221	Preclinical Hepatotoxicity
